# Supplementary material for: Observing Dynamic Conformational Changes within the Coiled-Coil Domain of Different Laminin Isoforms Using High-Speed Atomic Force Microscopy
Source: Int J Mol Sci. 2024 Feb 6;25(4):1951. doi: 10.3390/ijms25041951 (PMC10888245; doi:10.3390/ijms25041951)
Supplement: Supplementary file 1 [file ijms-25-01951-s001.zip]

Archive with 12 entries (12 files):
- Figure S1.tif
- Figure S2.tif
- Supplementary Material.pdf
- Video S1.avi
- Video S2.avi
- Video S3.avi
- Video S4.avi
- Video S5.avi
- Video S6.avi
- Video S7.avi
- Video S8.avi
- Video S9.avi
